# Supplementary material for: Dysregulation of the mRNA Expression of Human Renal Drug Transporters by Proinflammatory Cytokines in Primary Human Proximal Tubular Epithelial Cells
Source: Pharmaceutics. 2024 Feb 16;16(2):285. doi: 10.3390/pharmaceutics16020285 (PMC10893102; doi:10.3390/pharmaceutics16020285)
Supplement: Supplementary file 1 [file pharmaceutics-16-00285-s001.zip]

Archive with 1 entries (1 files):
- pharmaceutics-2779981-supplementary.pdf
